# Supplementary material for: Climate Regimes Override Micro-Site Effects on the Summer Temperature Signal of Scots Pine at Its Northern Distribution Limits
Source: Front Plant Sci. 2018 Nov 8;9:1597. doi: 10.3389/fpls.2018.01597 (PMC6235909; doi:10.3389/fpls.2018.01597)
Supplement: Supplementary file 1 [file Data_Sheet_1.zip]

Archive with 1 entries (1 files):
- Climate Regimes Override Micro-Site Effects.R
